# Supplementary material for: Circular RNA circNCOA3 promotes tumor progression and anti-PD-1 resistance in colorectal cancer
Source: Cancer Drug Resist. 2024 Mar 13;7:9. doi: 10.20517/cdr.2023.151 (PMC10951830; doi:10.20517/cdr.2023.151)
Supplement: Supplementary file 3 [file cdr-7-9-SupplementaryMaterials.zip]

Archive with 2 entries (2 files):
- cdr60151-Supplementary Figures and Tables.pdf
- cdr60151-SupplementaryMethods.pdf
